# Supplementary material for: Cassida piperata Hope, 1843 (Coleoptera, Chrysomelidae), a non-native beetle, new to Italy and Europe
Source: Biodivers Data J. 2025 Dec 22;13:e177770. doi: 10.3897/BDJ.13.e177770 (PMC12750106; doi:10.3897/BDJ.13.e177770)
Supplement: Supplementary material 1 — Cassida piperata in Italy from iNaturalist [file bdj-13-e177770-s001.csv]

id	uuid	observed_on_string	observed_on	time_observed_at	time_zone	user_id	user_login	user_name	created_at	updated_at	quality_grade	license	url	image_url	sound_url	tag_list	description	num_identification_agreements	num_identification_disagreements	captive_cultivated	oauth_application_id	place_guess	latitude	longitude	positional_accuracy	private_place_guess	private_latitude	private_longitude	public_positional_accuracy	geoprivacy	taxon_geoprivacy	coordinates_obscured	positioning_method	positioning_device	species_guess	scientific_name	common_name	iconic_taxon_name	taxon_id
58507435	af461925-1a7e-4865-9e1a-8560ad9e2fed	Fri Sep 04 2020 13:01:00 GMT+0200 (GMT+2)	2020-09-04	2020-09-04 11:01:00 UTC	Pretoria	253472	fabiominati	Fabio	2020-09-04 14:49:59 UTC	2023-11-03 15:17:34 UTC	research	CC-BY-NC	https://www.inaturalist.org/observations/58507435	https://inaturalist-open-data.s3.amazonaws.com/photos/93416270/medium.jpg				3	0	false	3	Via Pertega, Grigno, Trentino-Alto Adige, IT	46.01335555	11.62785	165				165			false			Cassida piperata	Cassida piperata		Insecta	366551
186387095	5fb0492c-1a64-4001-aadc-4fb394f81f3b	2023-10-06 12:35:18+02:00	2023-10-06	2023-10-06 10:35:18 UTC	Rome	253472	fabiominati	Fabio	2023-10-06 10:37:11 UTC	2023-11-03 15:16:15 UTC	research	CC-BY-NC	https://www.inaturalist.org/observations/186387095	https://inaturalist-open-data.s3.amazonaws.com/photos/325718925/medium.jpg				2	0	false	3	Via Pertega, Grigno, Trentino-Alto Adige, IT	46.0136638833	11.6281883333	17				17			false			Cassida piperata	Cassida piperata		Insecta	366551
194845147	550da9ca-bb8c-4693-a51e-1adc469b4879	2023-12-21 21:00:00	2023-12-21	2023-12-21 20:00:00 UTC	Rome	6942539	marianna173	Marianna Chiappa	2023-12-25 22:25:01 UTC	2024-08-08 19:37:45 UTC	research		https://www.inaturalist.org/observations/194845147	https://static.inaturalist.org/photos/342610756/medium.jpeg				3	0	false	2	Acquate	45.8601775142	9.4087761641	1515				1515			false			Small Tortoise Beetle	Cassida piperata		Insecta	366551
197457670	7181bceb-0ac0-4957-a9db-2416adff39de	2023-12-21	2023-12-21		Rome	92931	karol_tabarelli_de_fatis	Karol Tabarelli de Fatis	2024-01-24 12:59:25 UTC	2024-08-08 19:39:32 UTC	research	CC-BY-NC	https://www.inaturalist.org/observations/197457670	https://inaturalist-open-data.s3.amazonaws.com/photos/347923876/medium.jpg			ph Ivan Petri	2	0	false		Provincia autonoma di Trento, Italia	46.013664	11.628188	8				8			false			Cassida piperata	Cassida piperata		Insecta	366551
198383607	803480cf-f4c8-40ff-af6b-95474e88acff	2024/02/04 10:40	2024-02-04	2024-02-04 09:40:00 UTC	Rome	4734067	robertobozzo	Roberto Bozzo	2024-02-04 11:55:09 UTC	2025-03-03 20:44:47 UTC	research	CC-BY-NC	https://www.inaturalist.org/observations/198383607	https://inaturalist-open-data.s3.amazonaws.com/photos/349647743/medium.jpeg				2	0	false		Provincia di Vicenza, Italia	45.6389803138	11.5991424874	8				8			false			Cassida piperata	Cassida piperata		Insecta	366551
198499589	882146da-7127-4846-856f-7fcc576b1dac	2024/02/05 16:11	2024-02-05	2024-02-05 15:11:00 UTC	Rome	4734067	robertobozzo	Roberto Bozzo	2024-02-05 17:36:32 UTC	2025-03-03 20:43:43 UTC	research	CC-BY-NC	https://www.inaturalist.org/observations/198499589	https://inaturalist-open-data.s3.amazonaws.com/photos/349878878/medium.jpeg				2	0	false		Provincia di Vicenza, Italia	45.6360974304	11.6024267332	4				4			false			Cassida piperata	Cassida piperata		Insecta	366551
200374612	aab4104b-0f80-4f0f-8b50-fab8b2edaeb9	2024/02/24 14:56	2024-02-24	2024-02-24 13:56:00 UTC	Rome	4734067	robertobozzo	Roberto Bozzo	2024-02-25 09:14:39 UTC	2024-08-08 19:38:53 UTC	research	CC-BY-NC	https://www.inaturalist.org/observations/200374612	https://inaturalist-open-data.s3.amazonaws.com/photos/353512766/medium.jpeg				2	0	false		Provincia di Vicenza, Italia	45.6416597792	11.5945359608	2				2			false			Cassida piperata	Cassida piperata		Insecta	366551
205848576	47765060-7eab-4806-b2a8-7d04f126155d	2024-04-07 14:24:10	2024-04-07	2024-04-07 12:24:10 UTC	Rome	1468763	shiderob	Roberto Battiston	2024-04-07 12:25:47 UTC	2025-03-03 20:42:57 UTC	research	CC-BY-NC	https://www.inaturalist.org/observations/205848576	https://inaturalist-open-data.s3.amazonaws.com/photos/364024420/medium.jpeg				3	0	false	2	Via Postumia 133, 36100 Vicenza VI, Italia	45.5756444444	11.5897166667								false	gps	gps	Cassida piperata	Cassida piperata		Insecta	366551
206993141	b0f9db21-93f6-4c6a-b39f-4eef112be81d	2024-04-13 12:25:18	2024-04-13	2024-04-13 10:25:18 UTC	Rome	7872183	leonardo99700	Leonardo Vitaloni	2024-04-13 17:30:03 UTC	2024-08-08 19:37:24 UTC	research		https://www.inaturalist.org/observations/206993141	https://static.inaturalist.org/photos/366085396/medium.jpeg				3	0	false	2	23891 Barzanò LC, Italia	45.7357944444	9.3121277778								false	gps	gps	Cassida piperata	Cassida piperata		Insecta	366551
207588358	67b533bc-f4ed-4cb9-9f25-816811657dff	2024-04-11 14:28:10	2024-04-11	2024-04-11 12:28:10 UTC	Rome	7848965	ragnarltbk		2024-04-16 15:30:42 UTC	2024-08-08 19:38:19 UTC	research	CC-BY-NC	https://www.inaturalist.org/observations/207588358	https://inaturalist-open-data.s3.amazonaws.com/photos/367206582/medium.jpeg				3	0	false	2	Miega A, 37040 Miega I VR, Italia	45.2797283426	11.3268912211	164				164			false			Cassida piperata	Cassida piperata		Insecta	366551
218415693	a282ce06-bf29-4c9a-9424-7d3afab5faf5	2024-05-26 15:25:35	2024-05-26	2024-05-26 13:25:35 UTC	Rome	6240948	grodbert	Samuele	2024-05-26 16:51:06 UTC	2024-09-06 05:21:55 UTC	research	CC-BY	https://www.inaturalist.org/observations/218415693	https://inaturalist-open-data.s3.amazonaws.com/photos/386490250/medium.jpeg			Found under a honeysuckle tree leaf l.	2	0	false	2	24069 Cenate Sotto, Province of Bergamo, Italy	45.7027518962	9.8055348918	79				79			false	gps	gps	Small Tortoise Beetle	Cassida piperata		Insecta	366551
234193467	8fe004e0-ae90-4564-bfea-68573f2c0c52	2024-07-19 13:50:01	2024-07-19	2024-07-19 11:50:01 UTC	Rome	4986017	lorenzolocati	Lorenzo Locati	2024-08-06 18:41:16 UTC	2024-08-08 19:37:03 UTC	research	CC-BY	https://www.inaturalist.org/observations/234193467	https://inaturalist-open-data.s3.amazonaws.com/photos/416294818/medium.jpeg				2	0	false	2	20040 Cambiago MI, Italia	45.5727330213	9.4272555783	2078				2078			false	gps	gps	Small Tortoise Beetle	Cassida piperata		Insecta	366551
261851799	d960851e-d611-4e59-9d1d-ba2daefd1b00	2025/02/16 12:26	2025-02-16	2025-02-16 11:26:00 UTC	Rome	4734067	robertobozzo	Roberto Bozzo	2025-02-16 15:24:35 UTC	2025-03-03 20:42:06 UTC	research	CC-BY-NC	https://www.inaturalist.org/observations/261851799	https://inaturalist-open-data.s3.amazonaws.com/photos/470515785/medium.jpeg				1	0	false		Provincia di Vicenza, Italia	45.4982461902	11.6633986197	2				2			false			Cassida piperata	Cassida piperata		Insecta	366551
263300607	bf3526bf-634d-404e-8f28-6210d66ff5c3	2025/02/27 16:01	2025-02-27	2025-02-27 15:01:00 UTC	Rome	4734067	robertobozzo	Roberto Bozzo	2025-02-27 19:39:12 UTC	2025-04-17 12:40:22 UTC	research	CC-BY-NC	https://www.inaturalist.org/observations/263300607	https://inaturalist-open-data.s3.amazonaws.com/photos/472990575/medium.jpeg				1	0	false		Provincia di Vicenza, Italia	45.6413575233	11.5974800519	15				15			false			Cassida piperata	Cassida piperata		Insecta	366551
265300208	a81f009d-af46-446b-bf3c-0b9436703777	2025/03/14 16:45	2025-03-14	2025-03-14 15:45:00 UTC	Rome	4734067	robertobozzo	Roberto Bozzo	2025-03-14 17:34:12 UTC	2025-04-30 16:44:18 UTC	research	CC-BY-NC	https://www.inaturalist.org/observations/265300208	https://inaturalist-open-data.s3.amazonaws.com/photos/476512488/medium.jpeg				1	0	false		Provincia di Vicenza, Italia	45.5870253588	11.6170688531	31				31			false			Cassida piperata	Cassida piperata		Insecta	366551
266284403	66fb0386-f83e-4cef-95fe-9466d7bd213a	2025/03/06 10:09	2025-03-06	2025-03-06 09:09:00 UTC	Rome	1176208	marco_vicariotto	Marco Vicariotto	2025-03-21 21:20:55 UTC	2025-04-30 16:44:08 UTC	research	CC-BY-NC-ND	https://www.inaturalist.org/observations/266284403	https://inaturalist-open-data.s3.amazonaws.com/photos/478420481/medium.jpg				1	0	false		Provincia di Padova, Italia	45.6358996071	11.7228004387	31				31			false			Cassida piperata	Cassida piperata		Insecta	366551
276659988	cf69caf1-805f-410c-968f-41109e568906	2025-04-29 15:27:34+02:00	2025-04-29	2025-04-29 13:27:34 UTC	Rome	2881669	jessica_klotz		2025-04-29 17:18:45 UTC	2025-05-01 20:00:50 UTC	research	CC-BY-NC	https://www.inaturalist.org/observations/276659988	https://inaturalist-open-data.s3.amazonaws.com/photos/496806171/medium.jpg				1	0	false	3	Riserva Naturale Pian di Spagna e Lago di Mezzola, Gera Lario, Lombardy, IT	46.1724383333	9.410245	4				4			false			Small Tortoise Beetle	Cassida piperata		Insecta	366551
291852837	6a7c7ce3-73d8-4a55-8dcc-09506c877fd1	2025/06/22 16:46	2025-06-22	2025-06-22 14:46:00 UTC	Rome	419068	theworldofpaolo	Paolo Zucca	2025-06-22 17:59:38 UTC	2025-11-08 16:23:06 UTC	research	CC-BY	https://www.inaturalist.org/observations/291852837	https://inaturalist-open-data.s3.amazonaws.com/photos/525133274/medium.jpg				1	0	false		Via Sessanta, 25021 Bagnolo Mella BS, Italia	45.4432256	10.2134404	723				723			false			Cassida piperata	Cassida piperata		Insecta	366551
