# Supplementary material for: Cassida piperata Hope, 1843 (Coleoptera, Chrysomelidae), a non-native beetle, new to Italy and Europe
Source: Biodivers Data J. 2025 Dec 22;13:e177770. doi: 10.3897/BDJ.13.e177770 (PMC12750106; doi:10.3897/BDJ.13.e177770)
Supplement: Supplementary material 2 — Supplementary table [file bdj-13-e177770-s002.xlsx]

## Sheet: TabS1
Tab. S1. Evaluation BSM. Table of the three evaluation metrics used for BSM.
full.name	PA	run	algo	metric.eval	cutoff	sensitivity	specificity	calibration	validation
Cassida.BSM_PA1_RUN1_RF	PA1	RUN1	RF	ROC	856.5	100	99.589	1	0.985
Cassida.BSM_PA1_RUN2_RF	PA1	RUN2	RF	ROC	549.5	100	99.137	1	0.976
Cassida.BSM_PA1_RUN3_RF	PA1	RUN3	RF	ROC	903	100	99.507	1	0.97
Cassida.BSM_PA1_RUN4_RF	PA1	RUN4	RF	ROC	797.5	100	99.465	1	0.98
Cassida.BSM_PA1_RUN5_RF	PA1	RUN5	RF	ROC	722	100	99.383	1	0.97
Cassida.BSM_PA2_RUN1_RF	PA2	RUN1	RF	ROC	803.5	100	99.753	1	0.976
Cassida.BSM_PA2_RUN2_RF	PA2	RUN2	RF	ROC	631.5	100	99.465	1	0.982
Cassida.BSM_PA2_RUN3_RF	PA2	RUN3	RF	ROC	680.5	100	99.548	1	0.989
Cassida.BSM_PA2_RUN4_RF	PA2	RUN4	RF	ROC	609.5	100	99.424	1	0.99
Cassida.BSM_PA2_RUN5_RF	PA2	RUN5	RF	ROC	692	100	99.548	1	0.993
Cassida.BSM_PA3_RUN1_RF	PA3	RUN1	RF	ROC	754.5	100	99.383	1	0.983
Cassida.BSM_PA3_RUN2_RF	PA3	RUN2	RF	ROC	732.5	100	99.548	1	0.984
Cassida.BSM_PA3_RUN3_RF	PA3	RUN3	RF	ROC	761.5	100	99.424	1	0.979
Cassida.BSM_PA3_RUN4_RF	PA3	RUN4	RF	ROC	753	100	99.548	1	0.993
Cassida.BSM_PA3_RUN5_RF	PA3	RUN5	RF	ROC	753.5	100	99.465	1	0.978
Cassida.BSM_PA4_RUN1_RF	PA4	RUN1	RF	ROC	707	100	99.548	1	0.984
Cassida.BSM_PA4_RUN2_RF	PA4	RUN2	RF	ROC	602	100	99.383	1	0.993
Cassida.BSM_PA4_RUN4_RF	PA4	RUN4	RF	ROC	627	100	99.383	1	0.992
Cassida.BSM_PA4_RUN5_RF	PA4	RUN5	RF	ROC	759.5	100	99.465	1	0.978
Cassida.BSM_PA5_RUN1_RF	PA5	RUN1	RF	ROC	658	100	99.753	1	0.985
Cassida.BSM_PA5_RUN2_RF	PA5	RUN2	RF	ROC	716	100	99.63	1	0.979
Cassida.BSM_PA5_RUN3_RF	PA5	RUN3	RF	ROC	792	100	99.794	1	0.979
Cassida.BSM_PA5_RUN4_RF	PA5	RUN4	RF	ROC	796.5	100	99.712	1	0.988
Cassida.BSM_PA5_RUN5_RF	PA5	RUN5	RF	ROC	692	100	99.63	1	0.995
Cassida.BSM_PA4_RUN3_RF	PA4	RUN3	RF	ROC	722	100	99.507	0.999	0.996
Cassida.BSM_PA2_RUN1_RF	PA2	RUN1	RF	TSS	806	100	99.753	0.998	0.76
Cassida.BSM_PA5_RUN1_RF	PA5	RUN1	RF	TSS	657	100	99.753	0.998	0.849
Cassida.BSM_PA5_RUN3_RF	PA5	RUN3	RF	TSS	790	100	99.794	0.998	0.81
Cassida.BSM_PA5_RUN4_RF	PA5	RUN4	RF	TSS	791	100	99.671	0.997	0.759
Cassida.BSM_PA5_RUN2_RF	PA5	RUN2	RF	TSS	715	100	99.63	0.996	0.854
Cassida.BSM_PA5_RUN5_RF	PA5	RUN5	RF	TSS	693	100	99.63	0.996	0.915
Cassida.BSM_PA1_RUN1_RF	PA1	RUN1	RF	TSS	847	100	99.548	0.995	0.767
Cassida.BSM_PA1_RUN1_GBM	PA1	RUN1	GBM	ROC	659	99.371	97.081	0.995	0.988
Cassida.BSM_PA1_RUN3_RF	PA1	RUN3	RF	TSS	902	100	99.507	0.995	0.638
Cassida.BSM_PA1_RUN4_RF	PA1	RUN4	RF	TSS	795	100	99.465	0.995	0.835
Cassida.BSM_PA1_RUN5_GBM	PA1	RUN5	GBM	ROC	645	99.371	97.204	0.995	0.966
Cassida.BSM_PA2_RUN2_RF	PA2	RUN2	RF	TSS	633	100	99.465	0.995	0.909
Cassida.BSM_PA2_RUN3_RF	PA2	RUN3	RF	TSS	680	100	99.548	0.995	0.884
Cassida.BSM_PA2_RUN5_RF	PA2	RUN5	RF	TSS	689	100	99.548	0.995	0.874
Cassida.BSM_PA3_RUN2_RF	PA3	RUN2	RF	TSS	732	100	99.548	0.995	0.804
Cassida.BSM_PA3_RUN4_RF	PA3	RUN4	RF	TSS	739	100	99.507	0.995	0.904
Cassida.BSM_PA3_RUN5_RF	PA3	RUN5	RF	TSS	751	100	99.465	0.995	0.837
Cassida.BSM_PA4_RUN1_RF	PA4	RUN1	RF	TSS	703	100	99.548	0.995	0.815
Cassida.BSM_PA4_RUN3_RF	PA4	RUN3	RF	TSS	724	100	99.507	0.995	0.945
Cassida.BSM_PA4_RUN5_RF	PA4	RUN5	RF	TSS	757	100	99.465	0.995	0.793
Cassida.BSM_PA5_RUN1_GBM	PA5	RUN1	GBM	ROC	317	100	96.094	0.995	0.984
Cassida.BSM_PA5_RUN2_GBM	PA5	RUN2	GBM	ROC	248	100	95.641	0.995	0.989
Cassida.BSM_PA5_RUN4_GBM	PA5	RUN4	GBM	ROC	489	99.371	96.711	0.995	0.987
Cassida.BSM_PA1_RUN2_GBM	PA1	RUN2	GBM	ROC	415	99.371	96.053	0.994	0.986
Cassida.BSM_PA1_RUN3_GBM	PA1	RUN3	GBM	ROC	590.5	99.371	96.916	0.994	0.973
Cassida.BSM_PA2_RUN1_GBM	PA2	RUN1	GBM	ROC	433	99.371	96.382	0.994	0.986
Cassida.BSM_PA2_RUN2_GBM	PA2	RUN2	GBM	ROC	425.5	99.371	96.382	0.994	0.988
Cassida.BSM_PA2_RUN3_GBM	PA2	RUN3	GBM	ROC	443.5	99.371	96.299	0.994	0.99
Cassida.BSM_PA2_RUN4_RF	PA2	RUN4	RF	TSS	609	100	99.424	0.994	0.88
Cassida.BSM_PA2_RUN4_GBM	PA2	RUN4	GBM	ROC	433.5	99.371	96.423	0.994	0.988
Cassida.BSM_PA2_RUN5_GBM	PA2	RUN5	GBM	ROC	402	99.371	96.094	0.994	0.991
Cassida.BSM_PA3_RUN1_RF	PA3	RUN1	RF	TSS	754	100	99.383	0.994	0.709
Cassida.BSM_PA3_RUN3_RF	PA3	RUN3	RF	TSS	763	100	99.424	0.994	0.755
Cassida.BSM_PA3_RUN3_GBM	PA3	RUN3	GBM	ROC	540.5	99.371	96.464	0.994	0.974
Cassida.BSM_PA4_RUN1_GBM	PA4	RUN1	GBM	ROC	529.5	99.371	96.176	0.994	0.985
Cassida.BSM_PA4_RUN2_RF	PA4	RUN2	RF	TSS	599	100	99.383	0.994	0.91
Cassida.BSM_PA4_RUN4_RF	PA4	RUN4	RF	TSS	629	100	99.383	0.994	0.884
Cassida.BSM_PA5_RUN3_GBM	PA5	RUN3	GBM	ROC	584.5	99.371	96.834	0.994	0.978
Cassida.BSM_PA5_RUN5_GBM	PA5	RUN5	GBM	ROC	254.5	100	95.436	0.994	0.994
Cassida.BSM_PA1_RUN4_GBM	PA1	RUN4	GBM	ROC	406.5	99.371	95.97	0.993	0.989
Cassida.BSM_PA1_RUN5_RF	PA1	RUN5	RF	TSS	714	100	99.301	0.993	0.749
Cassida.BSM_PA3_RUN1_GBM	PA3	RUN1	GBM	ROC	477	99.371	95.518	0.993	0.985
Cassida.BSM_PA3_RUN2_GBM	PA3	RUN2	GBM	ROC	635	99.371	96.546	0.993	0.982
Cassida.BSM_PA4_RUN4_GBM	PA4	RUN4	GBM	ROC	426.5	99.371	96.176	0.993	0.989
Cassida.BSM_PA4_RUN5_GBM	PA4	RUN5	GBM	ROC	515.5	99.371	95.847	0.993	0.979
Cassida.BSM_PA3_RUN4_GBM	PA3	RUN4	GBM	ROC	363.5	99.371	95.271	0.992	0.99
Cassida.BSM_PA3_RUN5_GBM	PA3	RUN5	GBM	ROC	299	100	94.86	0.992	0.978
Cassida.BSM_PA4_RUN2_GBM	PA4	RUN2	GBM	ROC	124.5	100	94.737	0.992	0.994
Cassida.BSM_PA4_RUN3_GBM	PA4	RUN3	GBM	ROC	271.5	100	94.86	0.992	0.992
Cassida.BSM_PA1_RUN2_RF	PA1	RUN2	RF	TSS	551	100	99.137	0.991	0.85
Cassida.BSM_PA1_RUN5_MAXNET	PA1	RUN5	MAXNET	ROC	366	97.484	95.477	0.991	0.974
Cassida.BSM_PA2_RUN1_MAXNET	PA2	RUN1	MAXNET	ROC	340	96.855	95.312	0.99	0.987
Cassida.BSM_PA5_RUN4_MAXNET	PA5	RUN4	MAXNET	ROC	129	98.742	93.627	0.99	0.984
Cassida.BSM_PA1_RUN3_MAXNET	PA1	RUN3	MAXNET	ROC	226	98.113	94.079	0.989	0.98
Cassida.BSM_PA2_RUN2_MAXNET	PA2	RUN2	MAXNET	ROC	254.5	97.484	94.696	0.989	0.987
Cassida.BSM_PA2_RUN4_MAXNET	PA2	RUN4	MAXNET	ROC	292.5	96.226	95.107	0.989	0.989
Cassida.BSM_PA2_RUN5_MAXNET	PA2	RUN5	MAXNET	ROC	143	98.113	92.969	0.989	0.989
Cassida.BSM_PA5_RUN1_MAXNET	PA5	RUN1	MAXNET	ROC	581	96.226	96.628	0.989	0.981
Cassida.BSM_PA5_RUN3_MAXNET	PA5	RUN3	MAXNET	ROC	104	99.371	93.092	0.989	0.985
Cassida.BSM_PA1_RUN1_MAXNET	PA1	RUN1	MAXNET	ROC	453	96.226	95.724	0.988	0.986
Cassida.BSM_PA2_RUN3_MAXNET	PA2	RUN3	MAXNET	ROC	360.5	96.855	95.148	0.988	0.993
Cassida.BSM_PA3_RUN3_MAXNET	PA3	RUN3	MAXNET	ROC	565	96.226	96.176	0.988	0.979
Cassida.BSM_PA5_RUN2_MAXNET	PA5	RUN2	MAXNET	ROC	395	96.855	95.6	0.988	0.986
Cassida.BSM_PA1_RUN2_MAXNET	PA1	RUN2	MAXNET	ROC	331	96.855	94.696	0.987	0.988
Cassida.BSM_PA1_RUN4_MAXNET	PA1	RUN4	MAXNET	ROC	331	96.226	94.531	0.987	0.986
Cassida.BSM_PA3_RUN2_MAXNET	PA3	RUN2	MAXNET	ROC	129.5	99.371	92.229	0.987	0.977
Cassida.BSM_PA4_RUN1_MAXNET	PA4	RUN1	MAXNET	ROC	485.5	96.855	95.724	0.987	0.986
Cassida.BSM_PA4_RUN4_MAXNET	PA4	RUN4	MAXNET	ROC	373	95.597	95.23	0.987	0.987
Cassida.BSM_PA4_RUN5_MAXNET	PA4	RUN5	MAXNET	ROC	338	96.855	94.572	0.987	0.984
Cassida.BSM_PA5_RUN5_MAXNET	PA5	RUN5	MAXNET	ROC	113.5	98.742	93.01	0.987	0.993
Cassida.BSM_PA3_RUN1_MAXNET	PA3	RUN1	MAXNET	ROC	393	95.597	95.066	0.986	0.984
Cassida.BSM_PA3_RUN5_MAXNET	PA3	RUN5	MAXNET	ROC	169.5	98.113	92.845	0.986	0.985
Cassida.BSM_PA4_RUN2_MAXNET	PA4	RUN2	MAXNET	ROC	105	98.742	91.571	0.986	0.993
Cassida.BSM_PA4_RUN3_MAXNET	PA4	RUN3	MAXNET	ROC	429.5	95.597	95.107	0.986	0.993
Cassida.BSM_PA3_RUN4_MAXNET	PA3	RUN4	MAXNET	ROC	140	98.742	91.982	0.985	0.989
Cassida.BSM_PA5_RUN1_GAM	PA5	RUN1	GAM	ROC	598.5	96.855	94.778	0.975	0.967
Cassida.BSM_PA5_RUN2_GAM	PA5	RUN2	GAM	ROC	387.5	97.484	93.997	0.974	0.969
Cassida.BSM_PA1_RUN5_GAM	PA1	RUN5	GAM	ROC	582.5	96.855	94.326	0.973	0.957
Cassida.BSM_PA5_RUN4_ANN	PA5	RUN4	ANN	ROC	730	96.855	93.174	0.972	0.974
Cassida.BSM_PA4_RUN2_GAM	PA4	RUN2	GAM	ROC	477	95.597	93.421	0.971	0.976
Cassida.BSM_PA5_RUN3_GAM	PA5	RUN3	GAM	ROC	668	96.855	94.737	0.971	0.978
Cassida.BSM_PA5_RUN4_GAM	PA5	RUN4	GAM	ROC	654.5	95.597	94.696	0.971	0.981
Cassida.BSM_PA4_RUN1_GAM	PA4	RUN1	GAM	ROC	277.5	98.113	92.393	0.97	0.979
Cassida.BSM_PA4_RUN3_GAM	PA4	RUN3	GAM	ROC	339	96.855	92.599	0.97	0.978
Cassida.BSM_PA4_RUN4_GAM	PA4	RUN4	GAM	ROC	399.5	96.226	93.092	0.97	0.975
Cassida.BSM_PA4_RUN5_GAM	PA4	RUN5	GAM	ROC	490	96.855	93.174	0.97	0.979
Cassida.BSM_PA5_RUN5_GAM	PA5	RUN5	GAM	ROC	456	96.855	94.079	0.97	0.981
Cassida.BSM_PA1_RUN3_GAM	PA1	RUN3	GAM	ROC	569	96.855	93.75	0.969	0.967
Cassida.BSM_PA3_RUN1_GAM	PA3	RUN1	GAM	ROC	379	96.855	92.64	0.969	0.972
Cassida.BSM_PA1_RUN1_GAM	PA1	RUN1	GAM	ROC	584.5	96.855	93.627	0.968	0.975
Cassida.BSM_PA1_RUN2_GAM	PA1	RUN2	GAM	ROC	581.5	96.226	93.791	0.968	0.97
Cassida.BSM_PA1_RUN4_GAM	PA1	RUN4	GAM	ROC	543.5	96.226	93.174	0.968	0.976
Cassida.BSM_PA2_RUN1_GAM	PA2	RUN1	GAM	ROC	413.5	97.484	93.092	0.968	0.963
Cassida.BSM_PA2_RUN5_GAM	PA2	RUN5	GAM	ROC	471	96.226	93.339	0.968	0.969
Cassida.BSM_PA3_RUN2_GAM	PA3	RUN2	GAM	ROC	652.5	96.226	93.627	0.968	0.96
Cassida.BSM_PA3_RUN3_GAM	PA3	RUN3	GAM	ROC	393.5	98.113	93.01	0.968	0.962
Cassida.BSM_PA3_RUN5_GAM	PA3	RUN5	GAM	ROC	546.5	96.855	93.215	0.968	0.963
Cassida.BSM_PA2_RUN3_GAM	PA2	RUN3	GAM	ROC	588.5	96.226	93.956	0.967	0.971
Cassida.BSM_PA1_RUN5_GBM	PA1	RUN5	GBM	TSS	643	99.371	97.204	0.966	0.757
Cassida.BSM_PA2_RUN4_GAM	PA2	RUN4	GAM	ROC	459.5	96.226	93.174	0.966	0.969
Cassida.BSM_PA3_RUN4_GAM	PA3	RUN4	GAM	ROC	469.5	95.597	92.804	0.965	0.976
Cassida.BSM_PA4_RUN3_ANN	PA4	RUN3	ANN	ROC	631.5	97.484	92.188	0.964	0.98
Cassida.BSM_PA1_RUN1_GBM	PA1	RUN1	GBM	TSS	653	99.371	96.916	0.963	0.869
Cassida.BSM_PA1_RUN3_GBM	PA1	RUN3	GBM	TSS	367	100	96.258	0.963	0.827
Cassida.BSM_PA2_RUN2_GAM	PA2	RUN2	GAM	ROC	454.5	96.855	92.887	0.963	0.978
Cassida.BSM_PA5_RUN3_GBM	PA5	RUN3	GBM	TSS	585	99.371	96.834	0.962	0.912
Cassida.BSM_PA5_RUN1_GBM	PA5	RUN1	GBM	TSS	315	100	96.094	0.961	0.877
Cassida.BSM_PA5_RUN4_GBM	PA5	RUN4	GBM	TSS	489	99.371	96.711	0.961	0.809
Cassida.BSM_PA3_RUN2_GBM	PA3	RUN2	GBM	TSS	635	99.371	96.546	0.959	0.802
Cassida.BSM_PA2_RUN1_GBM	PA2	RUN1	GBM	TSS	434	99.371	96.382	0.958	0.894
Cassida.BSM_PA2_RUN2_GBM	PA2	RUN2	GBM	TSS	422	99.371	96.382	0.958	0.912
Cassida.BSM_PA2_RUN4_GBM	PA2	RUN4	GBM	TSS	436	99.371	96.423	0.958	0.931
Cassida.BSM_PA3_RUN3_GBM	PA3	RUN3	GBM	TSS	538	99.371	96.464	0.958	0.701
Cassida.BSM_PA2_RUN3_GBM	PA2	RUN3	GBM	TSS	443	99.371	96.299	0.957	0.907
Cassida.BSM_PA5_RUN2_GBM	PA5	RUN2	GBM	TSS	249.5	100	95.641	0.956	0.902
Cassida.BSM_PA2_RUN5_GBM	PA2	RUN5	GBM	TSS	405	99.371	96.094	0.955	0.927
Cassida.BSM_PA4_RUN1_GBM	PA4	RUN1	GBM	TSS	522	99.371	96.135	0.955	0.824
Cassida.BSM_PA4_RUN4_GBM	PA4	RUN4	GBM	TSS	416	99.371	96.135	0.955	0.899
Cassida.BSM_PA1_RUN2_GBM	PA1	RUN2	GBM	TSS	414	99.371	96.053	0.954	0.912
Cassida.BSM_PA5_RUN2_ANN	PA5	RUN2	ANN	ROC	728	97.484	93.174	0.954	0.955
Cassida.BSM_PA5_RUN3_ANN	PA5	RUN3	ANN	ROC	718.5	97.484	92.969	0.954	0.949
Cassida.BSM_PA5_RUN5_GBM	PA5	RUN5	GBM	TSS	252	100	95.436	0.954	0.94
Cassida.BSM_PA1_RUN4_GBM	PA1	RUN4	GBM	TSS	408	99.371	95.97	0.953	0.919
Cassida.BSM_PA2_RUN1_ANN	PA2	RUN1	ANN	ROC	722.5	97.484	92.516	0.953	0.939
Cassida.BSM_PA4_RUN5_GBM	PA4	RUN5	GBM	TSS	513	99.371	95.806	0.952	0.877
Cassida.BSM_PA5_RUN1_ANN	PA5	RUN1	ANN	ROC	640	97.484	93.092	0.952	0.957
Cassida.BSM_PA4_RUN5_ANN	PA4	RUN5	ANN	ROC	625.5	98.113	91.817	0.951	0.949
Cassida.BSM_PA2_RUN5_ANN	PA2	RUN5	ANN	ROC	707	96.855	92.434	0.95	0.952
Cassida.BSM_PA3_RUN2_ANN	PA3	RUN2	ANN	ROC	687	97.484	92.064	0.95	0.932
Cassida.BSM_PA3_RUN3_ANN	PA3	RUN3	ANN	ROC	561.5	98.742	92.146	0.95	0.937
Cassida.BSM_PA5_RUN5_ANN	PA5	RUN5	ANN	ROC	670	97.484	92.845	0.95	0.966
Cassida.BSM_PA1_RUN3_ANN	PA1	RUN3	ANN	ROC	682	97.484	91.817	0.949	0.935
Cassida.BSM_PA1_RUN5_ANN	PA1	RUN5	ANN	ROC	634.5	97.484	91.776	0.949	0.935
Cassida.BSM_PA2_RUN2_ANN	PA2	RUN2	ANN	ROC	718.5	97.484	92.188	0.949	0.957
Cassida.BSM_PA2_RUN4_ANN	PA2	RUN4	ANN	ROC	657.5	96.855	92.887	0.949	0.948
Cassida.BSM_PA3_RUN5_GBM	PA3	RUN5	GBM	TSS	301	100	94.86	0.949	0.919
Cassida.BSM_PA3_RUN5_ANN	PA3	RUN5	ANN	ROC	686.5	97.484	91.653	0.949	0.932
Cassida.BSM_PA4_RUN1_ANN	PA4	RUN1	ANN	ROC	466.5	98.742	91.817	0.949	0.958
Cassida.BSM_PA4_RUN3_GBM	PA4	RUN3	GBM	TSS	268.5	100	94.86	0.949	0.936
Cassida.BSM_PA4_RUN4_ANN	PA4	RUN4	ANN	ROC	686	96.855	92.434	0.949	0.959
Cassida.BSM_PA1_RUN2_ANN	PA1	RUN2	ANN	ROC	568	98.113	91.653	0.948	0.947
Cassida.BSM_PA2_RUN3_ANN	PA2	RUN3	ANN	ROC	683.5	97.484	92.516	0.948	0.951
Cassida.BSM_PA3_RUN1_GBM	PA3	RUN1	GBM	TSS	470	99.371	95.477	0.948	0.862
Cassida.BSM_PA4_RUN2_ANN	PA4	RUN2	ANN	ROC	673	96.855	92.064	0.948	0.962
Cassida.BSM_PA4_RUN2_GBM	PA4	RUN2	GBM	TSS	126	100	94.737	0.947	0.956
Cassida.BSM_PA3_RUN4_GBM	PA3	RUN4	GBM	TSS	365	99.371	95.271	0.946	0.927
Cassida.BSM_PA1_RUN1_ANN	PA1	RUN1	ANN	ROC	614	98.113	91.201	0.944	0.955
Cassida.BSM_PA1_RUN4_ANN	PA1	RUN4	ANN	ROC	651	97.484	91.283	0.943	0.97
Cassida.BSM_PA3_RUN4_ANN	PA3	RUN4	ANN	ROC	711.5	96.855	91.53	0.943	0.958
Cassida.BSM_PA3_RUN1_ANN	PA3	RUN1	ANN	ROC	682.5	97.484	91.283	0.942	0.961
Cassida.BSM_PA1_RUN5_MAXNET	PA1	RUN5	MAXNET	TSS	363	97.484	95.436	0.929	0.819
Cassida.BSM_PA5_RUN1_MAXNET	PA5	RUN1	MAXNET	TSS	576	96.226	96.587	0.929	0.889
Cassida.BSM_PA4_RUN1_MAXNET	PA4	RUN1	MAXNET	TSS	480	96.855	95.641	0.925	0.872
Cassida.BSM_PA5_RUN3_MAXNET	PA5	RUN3	MAXNET	TSS	102	99.371	93.092	0.925	0.901
Cassida.BSM_PA3_RUN3_MAXNET	PA3	RUN3	MAXNET	TSS	568	96.226	96.176	0.924	0.812
Cassida.BSM_PA5_RUN2_MAXNET	PA5	RUN2	MAXNET	TSS	389	96.855	95.559	0.924	0.899
Cassida.BSM_PA5_RUN4_MAXNET	PA5	RUN4	MAXNET	TSS	210	97.484	94.86	0.923	0.914
Cassida.BSM_PA1_RUN3_MAXNET	PA1	RUN3	MAXNET	TSS	226	98.113	94.079	0.922	0.859
Cassida.BSM_PA2_RUN1_MAXNET	PA2	RUN1	MAXNET	TSS	340	96.855	95.312	0.922	0.899
Cassida.BSM_PA2_RUN2_MAXNET	PA2	RUN2	MAXNET	TSS	254	97.484	94.696	0.922	0.869
Cassida.BSM_PA1_RUN1_MAXNET	PA1	RUN1	MAXNET	TSS	449	96.226	95.683	0.92	0.864
Cassida.BSM_PA2_RUN3_MAXNET	PA2	RUN3	MAXNET	TSS	359	96.855	95.148	0.92	0.902
Cassida.BSM_PA5_RUN5_MAXNET	PA5	RUN5	MAXNET	TSS	111	98.742	93.01	0.918	0.944
Cassida.BSM_PA1_RUN2_MAXNET	PA1	RUN2	MAXNET	TSS	330	96.855	94.696	0.916	0.871
Cassida.BSM_PA3_RUN2_MAXNET	PA3	RUN2	MAXNET	TSS	343	96.855	94.737	0.916	0.858
Cassida.BSM_PA5_RUN1_GAM	PA5	RUN1	GAM	TSS	596	96.855	94.778	0.916	0.874
Cassida.BSM_PA5_RUN3_GAM	PA5	RUN3	GAM	TSS	663	96.855	94.655	0.916	0.874
Cassida.BSM_PA4_RUN5_MAXNET	PA4	RUN5	MAXNET	TSS	336	96.855	94.531	0.914	0.894
Cassida.BSM_PA5_RUN2_GAM	PA5	RUN2	GAM	TSS	381	97.484	93.956	0.914	0.896
Cassida.BSM_PA2_RUN4_MAXNET	PA2	RUN4	MAXNET	TSS	291	96.226	95.107	0.913	0.946
Cassida.BSM_PA1_RUN5_GAM	PA1	RUN5	GAM	TSS	575	96.855	94.285	0.911	0.853
Cassida.BSM_PA2_RUN5_MAXNET	PA2	RUN5	MAXNET	TSS	143	98.113	92.969	0.911	0.933
Cassida.BSM_PA3_RUN3_GAM	PA3	RUN3	GAM	TSS	391	98.113	92.928	0.911	0.813
Cassida.BSM_PA3_RUN3_ANN	PA3	RUN3	ANN	TSS	563	98.742	92.146	0.909	0.823
Cassida.BSM_PA5_RUN5_GAM	PA5	RUN5	GAM	TSS	453	96.855	94.079	0.909	0.926
Cassida.BSM_PA1_RUN4_MAXNET	PA1	RUN4	MAXNET	TSS	330	96.226	94.531	0.908	0.892
Cassida.BSM_PA3_RUN5_MAXNET	PA3	RUN5	MAXNET	TSS	113	99.371	91.447	0.908	0.881
Cassida.BSM_PA3_RUN1_MAXNET	PA3	RUN1	MAXNET	TSS	393	95.597	95.066	0.907	0.909
Cassida.BSM_PA4_RUN3_MAXNET	PA4	RUN3	MAXNET	TSS	429	95.597	95.066	0.907	0.942
Cassida.BSM_PA4_RUN4_MAXNET	PA4	RUN4	MAXNET	TSS	363.5	95.597	95.148	0.907	0.951
Cassida.BSM_PA5_RUN2_ANN	PA5	RUN2	ANN	TSS	726	97.484	93.174	0.907	0.901
Cassida.BSM_PA1_RUN3_GAM	PA1	RUN3	GAM	TSS	560	96.855	93.709	0.906	0.859
Cassida.BSM_PA4_RUN1_ANN	PA4	RUN1	ANN	TSS	467	98.742	91.817	0.906	0.872
Cassida.BSM_PA5_RUN1_ANN	PA5	RUN1	ANN	TSS	639.5	97.484	93.092	0.906	0.903
Cassida.BSM_PA1_RUN1_GAM	PA1	RUN1	GAM	TSS	586	96.855	93.627	0.905	0.879
Cassida.BSM_PA2_RUN1_GAM	PA2	RUN1	GAM	TSS	409	97.484	93.051	0.905	0.871
Cassida.BSM_PA4_RUN1_GAM	PA4	RUN1	GAM	TSS	277	98.113	92.393	0.905	0.869
Cassida.BSM_PA5_RUN3_ANN	PA5	RUN3	ANN	TSS	717	97.484	92.969	0.905	0.908
Cassida.BSM_PA3_RUN4_MAXNET	PA3	RUN4	MAXNET	TSS	132	98.742	91.653	0.904	0.923
Cassida.BSM_PA4_RUN2_MAXNET	PA4	RUN2	MAXNET	TSS	339	95.597	94.696	0.903	0.952
Cassida.BSM_PA5_RUN4_GAM	PA5	RUN4	GAM	TSS	652	95.597	94.696	0.903	0.927
Cassida.BSM_PA5_RUN5_ANN	PA5	RUN5	ANN	TSS	671	97.484	92.845	0.903	0.914
Cassida.BSM_PA2_RUN3_GAM	PA2	RUN3	GAM	TSS	574	96.226	93.914	0.901	0.887
Cassida.BSM_PA2_RUN1_ANN	PA2	RUN1	ANN	TSS	722	97.484	92.516	0.9	0.894
Cassida.BSM_PA2_RUN3_ANN	PA2	RUN3	ANN	TSS	680.5	97.484	92.516	0.9	0.898
Cassida.BSM_PA3_RUN5_GAM	PA3	RUN5	GAM	TSS	544	96.855	93.174	0.9	0.879
Cassida.BSM_PA4_RUN5_GAM	PA4	RUN5	GAM	TSS	490	96.855	93.174	0.9	0.912
Cassida.BSM_PA5_RUN4_ANN	PA5	RUN4	ANN	TSS	731.5	96.855	93.174	0.9	0.924
Cassida.BSM_PA1_RUN2_GAM	PA1	RUN2	GAM	TSS	313	97.484	92.434	0.899	0.871
Cassida.BSM_PA3_RUN2_GAM	PA3	RUN2	GAM	TSS	655	96.226	93.627	0.899	0.854
Cassida.BSM_PA4_RUN5_ANN	PA4	RUN5	ANN	TSS	618.5	98.113	91.776	0.899	0.899
Cassida.BSM_PA1_RUN2_ANN	PA1	RUN2	ANN	TSS	563	98.113	91.653	0.898	0.868
Cassida.BSM_PA2_RUN2_GAM	PA2	RUN2	GAM	TSS	441.5	96.855	92.804	0.897	0.913
Cassida.BSM_PA2_RUN2_ANN	PA2	RUN2	ANN	TSS	717	97.484	92.188	0.897	0.908
Cassida.BSM_PA2_RUN4_ANN	PA2	RUN4	ANN	TSS	658	96.855	92.887	0.897	0.91
Cassida.BSM_PA4_RUN3_ANN	PA4	RUN3	ANN	TSS	632	97.484	92.188	0.897	0.909
Cassida.BSM_PA2_RUN5_GAM	PA2	RUN5	GAM	TSS	466	96.226	93.298	0.895	0.908
Cassida.BSM_PA3_RUN2_ANN	PA3	RUN2	ANN	TSS	685.5	97.484	92.064	0.895	0.853
Cassida.BSM_PA4_RUN3_GAM	PA4	RUN3	GAM	TSS	342	96.855	92.599	0.895	0.917
Cassida.BSM_PA1_RUN4_GAM	PA1	RUN4	GAM	TSS	541.5	96.226	93.174	0.894	0.904
Cassida.BSM_PA2_RUN4_GAM	PA2	RUN4	GAM	TSS	456	96.226	93.133	0.894	0.921
Cassida.BSM_PA3_RUN1_GAM	PA3	RUN1	GAM	TSS	509	96.226	93.215	0.894	0.872
Cassida.BSM_PA1_RUN1_ANN	PA1	RUN1	ANN	TSS	613.5	98.113	91.201	0.893	0.886
Cassida.BSM_PA1_RUN3_ANN	PA1	RUN3	ANN	TSS	682	97.484	91.817	0.893	0.888
Cassida.BSM_PA1_RUN5_ANN	PA1	RUN5	ANN	TSS	632	97.484	91.776	0.893	0.888
Cassida.BSM_PA2_RUN5_ANN	PA2	RUN5	ANN	TSS	707.5	96.855	92.434	0.893	0.921
Cassida.BSM_PA4_RUN4_GAM	PA4	RUN4	GAM	TSS	398	96.226	93.092	0.893	0.929
Cassida.BSM_PA4_RUN4_ANN	PA4	RUN4	ANN	TSS	686	96.855	92.434	0.893	0.919
Cassida.BSM_PA3_RUN5_ANN	PA3	RUN5	ANN	TSS	647.5	97.484	91.612	0.891	0.888
Cassida.BSM_PA4_RUN2_GAM	PA4	RUN2	GAM	TSS	477	95.597	93.421	0.89	0.944
Cassida.BSM_PA4_RUN2_ANN	PA4	RUN2	ANN	TSS	672.5	96.855	92.064	0.889	0.934
Cassida.BSM_PA1_RUN4_ANN	PA1	RUN4	ANN	TSS	654	97.484	91.283	0.888	0.909
Cassida.BSM_PA3_RUN1_ANN	PA3	RUN1	ANN	TSS	682	97.484	91.283	0.888	0.859
Cassida.BSM_PA3_RUN4_GAM	PA3	RUN4	GAM	TSS	470.5	95.597	92.804	0.884	0.936
Cassida.BSM_PA3_RUN4_ANN	PA3	RUN4	ANN	TSS	712.5	96.855	91.53	0.884	0.899

## Sheet: TabS2
Tab. S2. Importance of the covariates included in the BSM.
Bioclimatic varible (Bioclimatic suitability model)	Acronym	Importance
Minimum temperature of coldest month	BIO6	0.222425
Precipitation of wettest month	BIO13	0.21902
Max temperature of warmest month	BIO5	0.152744
Precipitation of driest month	BIO14	0.0175117
